# Supplementary material for: Exploration and genetic analyses of canopy leaf pigmentation changes in soybean (Glycine max L.): unveiling a novel phenotype
Source: Theor Appl Genet. 2024 Aug 13;137(9):202. doi: 10.1007/s00122-024-04693-y (PMC11319514; doi:10.1007/s00122-024-04693-y)
Supplement: Supplementary file 2 — Supplementary file2 (XLSX 30 kb) [file 122_2024_4693_MOESM2_ESM.xlsx]

## Sheet: TableS1. Plant materials
Table S1. Information of types of phenotypic data, plant materials, and environment
Phenotype	NAM10 (Daepung x Uram)			NAM12 (Daepung x PI 96983)		Environment (Year, Location)
	Genotype	Features		Genotype	Features
Canopy leaf pigmentation	85 RILs	Segregating		84 RILs	Segregating	2018, Cheonan
						2019, Daejeon
						2020, Daejeon
						2021, Daejeon
Transmission electron microscopy	10-064	Score 7 (Canopy, Pigmented;		12-002	Score 7 (Canopy, Pigmented;	2021, Daejeon
		Middle, Non-pigmented)			Middle, Non-pigmented)
Chlorophyll fluorescence (Fv/Fm)	10-013	Score 1				2021, Daejeon
	10-005	Score 3
	10-014	Score 5		not used
	10-055	Score 7
	10-076	Score 9
Hyperspectral imaging	10-023	Score 9 (Sensitive, Pigmented)		12-031	Score 9 (Sensitive, Pigmented)	2021, Daejeon
	10-029			12-043
	10-102			12-048
	10-012	Score 1 (Insensitive, Non-pigmented)		12-070	Score 1 (Insensitive, Non-pigmented)
	10-025			12-071
	10-097			12-081
qRT-PCR	Daepung	Score 1 (Insensitive, Non-pigmented)		Daepung	Score 1 (Insensitive, Non-pigmented)	2021, Daejeon
	10-023	Score 9 (Sensitive, Pigmented)		12-056	Score 9 (Sensitive, Pigmented)
	10-076			12-063
Anthocyanin	Daepung	Score 1		PI 96983	Score 7	2021, Daejeon
	Uram	Score 7		12-031	Score 9
	10-076	Score 9		12-063	Score 9
	10-082	Score 9

## Sheet: TableS2. Var Comp.
Table S2. Variance component estimates to be used to calculate broad-sense heritability of canopy leaf pigmentation by population
Parameter	Daepung × Uram (NAM10)			Daepung × PI 96983 (NAM12)			Combined
	Variance	Std.Dev.		Variance	Std.Dev.		Variance	Std.Dev.
Environment (Year × Location)	0.3368	0.5803		0.07124	0.2669		0.1819	0.426465
Population	-	-		-	-		1.973e-06	0.001405
Genotype	5.2373	2.2885		5.38036	2.3196		5.266	2.29487
Residual	0.9413	0.9702		1.71122	1.3081		1.346	1.16011
Heritability	0.957			0.926344			0.939938

## Sheet: TableS3. Gmap_NAM10
Table S3. Information of the genetic map of Daepung × Uram population (NAM10)
Chrom. a	Length (cM) (x)	No. of SNP polymorphic	No. of SNPs after binning	No. of SNP mapped b	No. of bin (y) c	Average interval (cM) (x/y)
1	156.8	950	41	40	40	3.92
2	155.1	1625	82	80	80	1.93875
3	123.7	708	55	55	55	2.24909
4	138.367	1102	71	66	66	2.09648
5	80.7369	916	61	56	56	1.44173
6	136.667	1269	78	77	77	1.77489
7	108.926	857	74	74	74	1.47198
8d	230.406	640	34	31	31	7.43244
9	131.269	2009	99	95	95	1.38178
10	147.043	1187	65	64	64	2.29755
11	120.724	918	80	73	73	1.65375
12	97.7415	1036	52	52	52	1.87964
13	111.62	885	75	66	66	1.69121
14	119.866	631	38	35	35	3.42475
15d	201.328	348	24	23	23	8.75338
16	135.592	746	56	52	52	2.60754
17	110.062	623	46	41	41	2.68443
18	144.573	1970	72	71	71	2.03624
19	175.867	1519	51	48	48	3.6639
20	144.498	887	80	78	78	1.85254
Total	2770.89	20826	1234	1177	1177	2.35419
a Chromosome
b Number of loci where markers are positioned in the genetic map
c Number of intervals present in the map of each chromosome
d Polymorphic SNPs lack in some genomic regions of the two chromosomes 8 and 15.

## Sheet: TableS4. Gmap_NAM12
Table S4. Information of the genetic map of Daepung × PI 96983 population (NAM12)
Chrom. a	Length (cM) (x)	No. of SNP polymorphic	No. of SNPs after binning	No. of SNP mapped b	No. of bin (y) c	Average interval (cM) (x/y)
1	137.393	857	72	68	68	2.02049
2	173.254	1825	104	97	97	1.78613
3	139.029	1361	89	88	88	1.57988
4	132.708	1299	89	81	81	1.63837
5	153.186	1173	92	86	86	1.78123
6	183.962	1631	144	142	139	1.32346
7	139.98	1076	96	95	95	1.47347
8	178.067	1282	99	96	96	1.85487
9	142.117	1783	96	94	94	1.51188
10	167.761	1331	96	93	93	1.80388
11	178.413	772	103	99	99	1.80215
12	124.18	1285	87	87	87	1.42736
13	172.087	1128	104	100	100	1.72087
14	121.512	1255	84	81	81	1.50015
15	113.184	1517	76	63	63	1.79658
16	130.111	1294	68	67	67	1.94195
17	139.943	1063	85	82	82	1.70662
18	144.416	1969	110	109	109	1.32492
19	130.767	1463	110	99	99	1.32087
20	143.807	915	101	98	98	1.46741
Total	2945.88	26279	1905	1825	1822	1.61684
a Chromosome
b Number of loci where markers are positioned in the genetic map
c Number of intervals present in the map of each chromosome
				91.25

## Sheet: TableS5. QTL_NAM10
Table S5. Major quantitative trait locus for canopy leaf pigmentation identified in Daepung × Uram population (NAM10)
Year	Chr.a		Flanking markers			LODc	PVE(%)d	AEe
			Left marker (bp)b	Right marker (bp)b
2018	6		AX-90473308 (17,062,914)	AX-90367753 (19,083,645)		17	62	−2.1
2019	6		AX-90487733 (17,905,504)	AX-90367753 (19,083,645)		19.7	59.2	−1.7
2020	6		AX-90487733 (17,905,504)	AX-90367753 (19,083,645)		15.7	52.2	−1.8
2021	6		AX-90487733 (17,905,504)	AX-90367753 (19,083,645)		19.5	57.5	−2.1
Avg.	6		AX-90487733 (17,905,504)	AX-90367753 (19,083,645)		24.3	66	−1.9
a Chromosoma Chromosome b Physical positions (base pairs) based on the soybean reference genome Glyma.Wm82.a.2 c Log of odds (LOD). The LOD threshold (i.e., 8.3) was determined using a 1000-permutation test d Phenotypic variance (%) explained by quantitative trait locus (QTL) analysis e Additive effect

## Sheet: TableS6. QTL_NAM12
Table S6. Major quantitative trait locus for canopy leaf pigmentation identified in Daepung × PI 96983 population (NAM12)
Year	Chr.a		Flanking markers			LODc	PVE(%)d	AEe
			Left marker (bp)b	Right marker (bp)b
2018	6		AX-90419981 (17,997,824)	AX-90417099 (18,898,910)		16.8	59.1	−2.6
2019	6		AX-90419981 (17,997,824)	AX-90417099 (18,898,910)		9.3	44.9	−1.3
2020	6		AX-90419981 (17,997,824)	AX-90417099 (18,898,910)		10.5	44.2	−1.4
2021	6		AX-90419981 (17,997,824)	AX-90417099 (18,898,910)		12.7	51.6	−2.1
Avg.	6		AX-90419981 (17,997,824)	AX-90417099 (18,898,910)		18.1	64.4	−2.0
a Chromosoma Chromosome b Physical positions (base pairs) based on the soybean reference genome Glyma.Wm82.a.2 c Log of odds (LOD). The LOD threshold (i.e., 3.7) was determined using a 1000-permutation test d Phenotypic variance (%) explained by quantitative trait locus (QTL) analysis e Additive effect

## Sheet: TableS7. Annotated genes
Table S7. List of genes annnotated in the QTL region of chromosme 6 based on Wm82.a2.v1
Gene	Chromosome	Start position (bp)	End position (bp)	Functional annotation
Glyma.06G197600	6	17957916	17962068	GO:0006468, protein phosphorylation; GO:0016310, phosphorylation; GO:0016020, membrane; GO:0016021, integral cmponent of membrane; GO:0000166, nucleotide binding; GO:0004672, protein kinase activity; GO:0004674, protein serine/threonine kinase activity; GO:0005515, protein binding; GO:0005524, ATP binding; GO:0016301, kinase activity; GO:0016740, transferase activity
Glyma.06G197700	6	17964387	17965751	GO:0003676, nucleic acid binding; GO:0003723, RNA binding; GO:0008270, zinc ion binding; GO:0046872, metal ion binding
Glyma.06G197800	6	17966176	17966914	GO:0009143, nucleoside triphosphate catabolic process; GO:0046872, metal ion binding; GO:0047429, nucleoside-triphosphate diphosphatase activity
Glyma.06G198000	6	17989024	17994942	Unknown
Glyma.06G198100	6	18000359	18004233	GO:0055114, oxidation-reduction process; GO:0016020, membrane; GO:0016021, integral component of membrane; GO:0004497, monooxygenase activity; GO:0004499, N,N-dimethylaniline monooxygenase activity; GO:0016491, oxidoreductase activity; GO:0050660, flavin adenine dinucleotide binding; GO:0050661, NADP binding
Glyma.06G198200	6	18024429	18025542	PF01535, PPR repeat
Glyma.06G198300	6	18038491	18040823	GO:0006351, transcription, DNA-templated; GO:0006355, regulation of transcription, DNA-templated; GO:0005634, nucleus; GO:0003677, DNA binding
Glyma.06G198400	6	18056521	18059505	GO:0006351, transcription, DNA-templated; GO:0006366, transcription by RNA polymerase II; GO:0005665, DNA-directed RNA polymerase II, core complex; GO:0001055, RNA polymerase II activity; GO:0003677, DNA binding; GO:0003899, DNA-directed 5'-3' RNA polymerase activity; GO:0046983, protein dimerization activity
Glyma.06G198600	6	18059627	18063976	GO:0005515, protein binding; PF00023, Ankyrin repeat
Glyma.06G198700	6	18072972	18076973	GO:0000723, telomere maintenance; GO:0006281, DNA repair; GO:0006310, DNA recombination; GO:0006974, cellular response to DNA damage stimulus; GO:0032508, DNA duplex unwinding; GO:0000166, nucleotide binding; GO:0003678, DNA helicase activity; GO:0004386, helicase activity; GO:0005524, ATP binding; GO:0016787, hydrolase activity
Glyma.06G198800	6	18080830	18081694	PF00134, Cyclin, N-terminal domain
Glyma.06G198900	6	18173425	18174201	PF00415, Regulator of chromosome condensation (RCC1) repeat
Glyma.06G199000	6	18175221	18177413	Unknown
Glyma.06G199200	6	18203250	18203885	Unknown
Glyma.06G199300	6	18204195	18205834	GO:0000723, telomere maintenance; GO:0006281, DNA repair; GO:0006310, DNA recombination; GO:0006974, cellular response to DNA damage stimulus; GO:0032508, DNA duplex unwinding; GO:0000166, nucleotide binding; GO:0003678, DNA helicase activity; GO:0004386; GO:0005524, ATP binding; GO:0016787, hydrolase activity
Glyma.06G199400	6	18210464	18211328	PF00134, Cyclin, N-terminal domain
Glyma.06G199500	6	18212695	18214544	AT4G19040.2, Enhanced disease resistance 2
Glyma.06G199600	6	18231850	18238006	GO:0046983, protein dimerization activity
Glyma.06G199700	6	18264965	18266817	PF03763, Remorin, C-terminal region
Glyma.06G199800	6	18283701	18295801	GO:0090305, nucleic acid phosphodiester bond hydrolysis; GO:0003676, nucleic acid binding; GO:0004386, helicase activity; GO:0004519, endonuclease activity; GO:0005524, ATP binding
Glyma.06G199900	6	18298228	18298641	Unknown
Glyma.06G200000	6	18315162	18320824	GO:0009505, plant-type cell wall; GO:0016020, membrane; GO:0016798, hydrolase activity, acting on glycosyl bonds
Glyma.06G200100	6	18322664	18325179	GO:0005886, plasma membrane; GO:0005515, protein binding
Glyma.06G200200	6	18327920	18331068	GO:0008643, carbohydrate transport; GO:0005886, plasma membrane; GO:0016020, membrane; GO:0016021, integral component of membrane; GO:0016020, membrane; GO:0016021, integral component of membrane; GO:0004553, hydrolase activity, hydrolyzing O-glycosyl compounds; GO:0051119, sugar transmembrane transporter activity
Glyma.06G200300	6	18336347	18338824	GO:0006887, exocytosis; GO:0000145, exocyst; GO:0016020, membrane; GO:0016021, integral component of membrane
Glyma.06G200400	6	18347992	18349965	GO:0006887, exocytosis; GO:0000145, exocyst; GO:0016020, membrane; GO:0016021, integral component of membrane
Glyma.06G200500	6	18352898	18354784	GO:0006887, exocytosis; GO:0000145, exocyst; GO:0016020, membrane; GO:0016021, integral component of membrane
Glyma.06G200600	6	18397654	18398886	GO:0006887, exocytosis; GO:0000145, exocyst
Glyma.06G200800	6	18403262	18409657	GO:0005975, carbohydrate metabolic process; GO:0008643, carbohydrate transport; GO:0034219, carbohydrate transmembrane transport; GO:0016020, membrane; GO:0016021, integral component of membrane; GO:0004553, hydrolase activity, hydrolyzing O-glycosyl compounds; GO:0051119, sugar transmembrane transporter activity
Glyma.06G200900	6	18407235	18407930	GO:0042274, ribosomal small subunit biogenesis; GO:0005730, nucleolus; GO:0003723, RNA binding
Glyma.06G201000	6	18415312	18417285	GO:0006887, exocytosis; GO:0000145, exocyst; GO:0016020, membrane; GO:0016021, integral component of membrane
Glyma.06G201100	6	18467321	18469786	GO:0006887, exocytosis; GO:0000145, exocyst; GO:0016020, membrane; GO:0016021, integral component of membrane
Glyma.06G201200	6	18489292	18491954	GO:0005634, nucleus; GO:0003676, nucleic acid binding
Glyma.06G201300	6	18521202	18524012	AT2G01050.1, zinc ion binding, nucleic acid binding
Glyma.06G201500	6	18537507	18541771	Unknown
Glyma.06G201600	6	18552948	18560557	GO:0005515, protein binding
Glyma.06G201700	6	18577883	18617874	GO:0000398, mRNA splicing, via spliceosome; GO:0005681, spliceosomal complex; GO:0005737, cytoplasm; GO:0000166, nucleotide binding; GO:0003676, nucleic acid binding; GO:0003723, RNA binding; GO:0004004, ATP-dependent RNA helicase activity; GO:0004386, helicase activity; GO:0005524, ATP binding; GO:0008026, ATP-dependent helicase activity; GO:0016787, hydrolase activity
Glyma.06G201800	6	18631314	18635564	GO:0016020, membrane; GO:0016021, integral component of membrane
Glyma.06G202000	6	18655235	18667810	GO:0016020, membrane; GO:0016021, integral component of membrane
Glyma.06G202100	6	18694636	18699928	GO:0006368, transcription elongation from RNA polymerase II promoter; GO:0016570, histone modification; GO:0032968, positive regulation of transcription elongation from RNA polymerase II promoter; GO:0005634, nucleus; GO:0016593, Cdc73/Paf1 complex; GO:1990269, RNA polymerase II C-terminal domain phosphoserine binding
Glyma.06G202200	6	18712866	18716868	GO:0006355, regulation of transcription, DNA-templated; GO:0019538, protein metabolic process; GO:0000166, nucleotide binding; GO:0005524, ATP binding; GO:0008134, transcription factor binding; GO:0016887, ATPase activity
Glyma.06G202300	6	18731105	18738025	GO:0044550, secondary metabolite biosynthetic process; GO:0055114, oxidation-reduction process; GO:0016020, membrane; GO:0004497, monooxygenase activity; GO:0005506, iron ion binding; GO:0009055, electron carrier activity; GO:0016491, oxidoreductase activity; GO:0016705, oxidoreductase activity, acting on paired donors, with incorporation or reduction of molecular oxygen; GO:0016709, oxidoreducta…
Glyma.06G202400	6	18785415	18786526	GO:0055114, oxidation-reduction process; GO:0004497, monooxygenase activity; GO:0005506, iron ion binding; GO:0009055, electron carrier activity; GO:0016491, oxidoreductase activity; GO:0016705, oxidoreductase activity, acting on paired donors, with incorporation or reduction of molecular oxygen; GO:0020037, heme binding; GO:0046872, metal ion binding
Glyma.06G202500	6	18799681	18856166	GO:0003676, nucleic acid binding; GO:0003677, DNA binding; GO:0003729, mRNA binding; GO:0004386, helicase activity; GO:0005524, ATP binding; GO:0008026, ATP-dependent helicase activity; GO:0016787, hydrolase activity
Glyma.06G202600	6	18867748	18869775	GO:0046658, anchored component of plasma membrane; GO:0004553, hydrolase activity, hydrolyzing O-glycosyl compounds; GO:0030247, polysaccharide binding
Glyma.06G202700	6	18882217	18887782	PF01107, Viral movement protein (MP)
